# Supplementary material for: Sustainable and Integral Valorization of Dosidicus gigas Pen Waste: Combined Production of Chitosan with Antibacterial Properties and Human and Marine Probiotics
Source: Mar Drugs. 2025 Sep 27;23(10):382. doi: 10.3390/md23100382 (PMC12565315; doi:10.3390/md23100382)
Supplement: Supplementary file 1 [file marinedrugs-23-00382-s001.zip]

Archive with 1 entries (1 files):
- marinedrugs-3884835- Supplementary material.pdf
